# Supplementary material for: Effect of Active and Assisted Living technologies on psychosocial well-being in older adults: systematic review
Source: Front Public Health. 2026 Jan 8;13:1717154. doi: 10.3389/fpubh.2025.1717154 (PMC12823859; doi:10.3389/fpubh.2025.1717154)
Supplement: Supplementary file 2 [file Table_1.xlsx]

## Sheet: Foglio1
Progressivo		Authors	Title	Journal	YEAR	DOI or URL	PMID	Reason for exclusion (category)	Reason for exclusion (detailed)
1	0	Liljeroos M, Arkkukangas M, Strömberg A.	The long-term effect of an m-health tool on self-care in patients with heart failure: a pre-post interventional study with a mixed-method analysis	European Journal of Cardiovascular Nursing	2024	10.1093/eurjcn/zvad107	38165027	Included	Included
2	1	Acosta, Christian O. (55481012400); Palacio, Ramón R. (56000822700); Cortez, Joaquín (14625984900); Echeverría, Sonia B. (57213198372); Rodríguez-Fórtiz, María José (57192957038)	Effects of a cognitive stimulation software on attention, memory, and activities of daily living in Mexican older adults	Universal Access in the Information Society	2022	10.1007/s10209-020-00742-7		Lack of inclusion criteria	O: Lack of Psychosocial Well-being
3	2	Adie K, Schofield C, Berrow M, Wingham J, Humfryes J, Pritchard C, James M, Allison R	Does the use of Nintendo Wii SportsTM improve arm function? Trial of WiiTM in Stroke: a randomized controlled trial and economics analysis	Clinical rehabilitation	2017	10.1177/0269215516637893	26975313	Application to rehabilitation	I: Application of technologies for rehabilitation
4	3	Ammenwerth E, Woess S, Baumgartner C, Fetz B, van der Heidt A, Kastner P, Modre-Osprian R, Welte S, Poelzl G	Evaluation of an Integrated Telemonitoring Surveillance System in Patients with Coronary Heart Disease.	Methods of Information in Medicine	2015	10.3414/ME15-02-0002	26395147	No extensive data processing / automation	I: Tools without extensive data processing and automation features
5	4	Antoniades NC, Rochford PD, Pretto JJ, Pierce RJ, Gogler J, Steinkrug J, Sharpe K, McDonald CF	Pilot study of remote telemonitoring in COPD.	Telemedicine Journal & E-Health	2012	10.1089/tmj.2011.0231	22957501	No extensive data processing / automation	I: Tools without extensive data processing and automation features
6	5	Antonicelli R, Testarmata P, Spazzafumo L, Gagliardi C, Bilo G, Valentini M, Olivieri F, Parati G	Impact of telemonitoring at home on the management of elderly patients with congestive heart failure.	Journal of Telemedicine & Telecare	2008	10.1258/jtt.2008.071213	18776075	No extensive data processing / automation	I: Tools without extensive data processing and automation features
7	6	Asada T, Tanaka M, Araki W, Jon Lebowitz A, Kakuma T	Efficacy and Concurrent Validity of Computerized Brain Training Based on Everyday Living (BTEL) Based on Instrumental Activities of Living for Cognitively Healthy Old Individuals: A Preliminary Study.	Journal of Alzheimer's disease	2024	10.3233/JAD-231165	38701140	No extensive data processing / automation	I: Tools without extensive data processing and automation features
8	7	Bajdek N, Latham NK, Dishaw M, Farrell S, Shang YV, Pencina KM, Valderrábano R, McAlevey M, Dixon R, Williams A, Hachen N, Reid KF	Feasibility of a Multicomponent Digital Fall Prevention Exercise Intervention for At-Risk Older Adults.	The Journal of frailty & aging.	2024	10.14283/jfa.2024.35	39574254	No extensive data processing / automation	I: Tools without extensive data processing and automation features
9	8	Barnason S, Zimmerman L, Nieveen J, Hertzog M	Impact of a telehealth intervention to augment home health care on functional and recovery outcomes of elderly patients undergoing coronary artery bypass grafting.	Heart & Lung	2006	10.1016/j.hrtlng.2005.10.003	16863894	No extensive data processing / automation	I: Tools without extensive data processing and automation features
10	9	Baron JS, Hirani SP, Newman SP	Investigating the behavioural effects of a mobile-phone based home telehealth intervention in people with insulin-requiring diabetes: Results of a randomized controlled trial with patient interviews.	Journal of Telemedicine & Telecare	2017	10.1177/1357633X16655911	27377790	Lack of inclusion criteria	P: Lack of Old Subjects
11	9	Benham S, Kang M, Grampurohit N	Immersive Virtual Reality for the Management of Pain in Community-Dwelling Older Adults.	OTJR: Occupation, Participation, & Health	2019	10.1177/1539449218817291	30595096	Included	Included
12	10	Berman SJ, Wada C, Minatodani D, Halliday T, Miyamoto R, Lindo J, Jordan PJ	Home-based preventative care in high-risk dialysis patients: a pilot study.	Telemedicine Journal & E-Health	2011	10.1089/tmj.2010.0169	21480788	Lack of inclusion criteria	P: Lack of Old Subjects
13	11	Blair CK, Harding E, Wiggins C, Kang H, Schwartz M, Tarnower A, Du R, Kinney AY	A home-based mobile health intervention to replace sedentary time with light physical activity in older cancer survivors: randomized controlled pilot trial	JMIR cancer	2021	10.2196/18819	33847588	No extensive data processing / automation	I: Tools without extensive data processing and automation features
14	12	Blaney, Caitlin; Hitchon, Carol A.; Marrie, Ruth Ann; Mackenzie, Corey; Holens, Pamela; El-Gabalawy, Renee	Support for a non-therapist assisted, Internet-based cognitive-behavioral therapy (iCBT) intervention for mental health in rheumatoid arthritis patients	INTERNET INTERVENTIONS-THE APPLICATION OF INFORMATION TECHNOLOGY IN MENTAL AND BEHAVIOURAL HEALTH	2021	10.1016/j.invent.2021.100385	33912401	Lack of inclusion criteria	P: Lack of Old Subjects
15	13	Blum K, Gottlieb SS	The effect of a randomized trial of home telemonitoring on medical costs, 30-day readmissions, mortality, and health-related quality of life in a cohort of community-dwelling heart failure patients.	Journal of Cardiac Failure	2014	10.1016/j.cardfail.2014.04.016	24769270	Lack of inclusion criteria	I: Lack of Technologies of Active and Assisted Living
16	13	Boer L, Bischoff E, van der Heijden M, Lucas P, Akkermans R, Vercoulen J, Heijdra Y, Assendelft W, Schermer T	A Smart Mobile Health Tool Versus a Paper Action Plan to Support Self-Management of Chronic Obstructive Pulmonary Disease Exacerbations: Randomized Controlled Trial.	JMIR MHealth and UHealth	2019	10.2196/14408	31599729	Included	Included
17	14	Bohingamu Mudiyanselage S, Stevens J, Watts JJ, Toscano J, Kotowicz MA, Steinfort CL, Bell J, Byrnes J, Bruce S, Carter S, Hunter C, Barrand C, Hayles R	Personalised telehealth intervention for chronic disease management: A pilot randomised controlled trial.	Journal of Telemedicine & Telecare	2019	10.1177/1357633X18775850	29793387	Lack of inclusion criteria	I: Lack of Technologies of Active and Assisted Living
18	15	Bravo-Escobar R, Gonzalez-Represas A, Gomez-Gonzalez AM, Heredia-Torres A	Effectiveness of e-Health cardiac rehabilitation program on quality of life associated with symptoms of anxiety and depression in moderate-risk patients.	Scientific Reports	2021	10.1038/s41598-021-83231-y	33580174	Lack of inclusion criteria	P: Lack of Old Subjects
19	16	Brownsell S, Blackburn S, Hawley MS	An evaluation of second and third generation telecare services in older people's housing.	Journal of Telemedicine & Telecare	2008	10.1258/jtt.2007.070410	18318922	Study design	I: AAL not differentiated from other interventions
20	17	Bruijnes, M; Kesteloo, M and Brinkman, WP	Reducing social diabetes distress with a conversational agent support system: a three-week technology feasibility evaluation	FRONTIERS IN DIGITAL HEALTH	2023	10.3389/fdgth.2023.1149374	37383944	Lack of inclusion criteria	P: Lack of Old Subjects
21	18	Bujnowska-Fedak MM, Puchala E, Steciwko A	The impact of telehome care on health status and quality of life among patients with diabetes in a primary care setting in Poland.	Telemedicine Journal & E-Health	2011	10.1089/tmj.2010.0113	21375410	Lack of inclusion criteria	P: Lack of Old Subjects
22	19	Burdea GC, Grampurohit N, Kim N, Polistico K, Kadaru A, Pollack S, Oh-Park M, Barrett AM, Kaplan E, Masmela J, Nori P	Feasibility of integrative games and novel therapeutic game controller for telerehabilitation of individuals chronic post-stroke living in the community.	Topics in Stroke Rehabilitation	2020	10.1080/10749357.2019.1701178	31875775	Application to rehabilitation	I: Application of technologies for rehabilitation
23	20	Cartwright M, Hirani SP, Rixon L, Beynon M, Doll H, Bower P, Bardsley M, Steventon A, Knapp M, Henderson C, Rogers A, Sanders C, Fitzpatrick R, Barlow J, Newman SP	Effect of telehealth on quality of life and psychological outcomes over 12 months (Whole Systems Demonstrator telehealth questionnaire study): nested study of patient reported outcomes in a pragmatic, cluster randomised controlled trial.	BMJ	2013	10.1136/bmj.f653	23444424	Lack of inclusion criteria	I: Lack of Technologies of Active and Assisted Living
24	21	Chan WM, Woo J, Hui E, Lau WW, Lai JC, Lee D	A community model for care of elderly people with diabetes via telemedicine.	Applied Nursing Research	2005	10.1016/j.apnr.2004.11.002	15991104	No extensive data processing / automation	I: Tools without extensive data processing and automation features
25	22	Chatwin M, Hawkins G, Panicchia L, Woods A, Hanak A, Lucas R, Baker E, Ramhamdany E, Mann B, Riley J, Cowie MR, Simonds AK	Randomised crossover trial of telemonitoring in chronic respiratory patients (TeleCRAFT trial).	Thorax	2016	10.1136/thoraxjnl-2015-207045	26962013	No extensive data processing / automation	I: Tools without extensive data processing and automation features
26	23	Chen HW, Ferrando A, White MG, Dennis RA, Xie J, Pauly M, Park S, Bartter T, Dunn MA, Ruiz-Margain A, Kim WR, Duarte-Rojo A	Home-Based Physical Activity and Diet Intervention to Improve Physical Function in Advanced Liver Disease: A Randomized Pilot Trial.	Digestive Diseases & Sciences	2020	10.1007/s10620-019-06034-2	31907774	Lack of inclusion criteria	P: Lack of Old Subjects
27	24	Chen, Shu-Chuan (57195327221); Moyle, Wendy (7004565924); Jones, Cindy (7408261843); Petsky, Helen (12445981400)	A social robot intervention on depression, loneliness, and quality of life for Taiwanese older adults in long-term care	International Psychogeriatrics	2020	10.1017/S1041610220000459	32284080	Subjects with on-site 24/7 healthcare assistance	P: Subjects with continuous on-site (24/7) healthcare assistance provided
28	25	Chiang SL, Shen CL, Chen LC, Lo YP, Lin CH, Lin CH	Effectiveness of a Home-Based Telehealth Exercise Training Program for Patients With Cardiometabolic Multimorbidity: A Randomized Controlled Trial.	Journal of Cardiovascular Nursing	2020	10.1097/JCN.0000000000000693	32511110	No extensive data processing / automation	I: Tools without extensive data processing and automation features
29	26	Chumbler, NR; Mann, WC; Wu, S; Schmid, A; Kobb, R	The association of home-telehealth use and care coordination with improvement of functional and cognitive functioning in frail elderly men	TELEMEDICINE JOURNAL AND E-HEALTH	2004	10.1089/1530562041641200	15319042	Study design	I: AAL not differentiated from other interventions
30	27	Costa, Liliana Vale; Veloso, Ana Isabel; Loizou, Michael; Arnab, Sylvester	Games for active ageing, well-being and quality of life: a pilot study	BEHAVIOUR & INFORMATION TECHNOLOGY	2018	10.1080/0144929X.2018.1485744		Study design	I: AAL not differentiated from other interventions
31	28	Crowley MJ, Edelman D, McAndrew AT, Kistler S, Danus S, Webb JA, Zanga J, Sanders LL, Coffman CJ, Jackson GL, Bosworth HB	Practical Telemedicine for Veterans with Persistently Poor Diabetes Control: A Randomized Pilot Trial.	Telemedicine Journal & E-Health	2016	10.1089/tmj.2015.0145	26540163	No extensive data processing / automation	I: Tools without extensive data processing and automation features
32	29	Cui, Mei; Zhao, Dan; Wang, Hong; Zhu, Yuqin; Wang, Zhen	Effects of Incontro, Alleanza, Responsabilita, Autonomia Intervention Model Combined with Orem Self-Care Model and the Use of Smart Wearable Devices on Perceived Stress and Self-Efficacy in Patients after Total Hip Arthroplasty	COMPUTATIONAL INTELLIGENCE AND NEUROSCIENCE	2022	10.1155/2022/5780084	35720910	Publication type	PT: Review, grey literature, conference proceedings and unpublished or retracted material
33	30	Dar O, Riley J, Chapman C, Dubrey SW, Morris S, Rosen SD, Roughton M, Cowie MR	A randomized trial of home telemonitoring in a typical elderly heart failure population in North West London: results of the Home-HF study.	European Journal of Heart Failure	2009	10.1093/eurjhf/hfn050	19174529	Lack of inclusion criteria	I: Lack of Technologies of Active and Assisted Living
34	31	Darnall, Beth D.; Krishnamurthy, Parthasarathy; Tsuei, Jeannette; Minor, Jorge D.	Self-Administered Skills-Based Virtual Reality Intervention for Chronic Pain: Randomized Controlled Pilot Study	JMIR FORMATIVE RESEARCH	2020	10.2196/17293	32374272	Lack of inclusion criteria	P: Lack of Old Subjects
35	32	Dasgupta, Dipanwita (56347948500); Johnson, Reid A. (55557997900); Chaudhry, Beenish (57193058701); Reeves, Kimberly G. (57193072330); Willaert, Patty (56347224300); Chawla, Nitesh V. (35077581400)	Design and Evaluation of a Medication Adherence Application with Communication for Seniors in Independent Living Communities	AMIA ... Annual Symposium proceedings. AMIA Symposium	2016		28269843	No extensive data processing / automation	I: Tools without extensive data processing and automation features
36	33	de Araujo CC, Brito LGO, Marques AA, Juliato CRT	Use of a Mobile Application for Pelvic Floor Muscle Training in Women With Urinary Incontinence: a Randomized Control Trial	International urogynecology journal	2024	10.1007/s00192-023-05714-y	38214718	No extensive data processing / automation	I: Tools without extensive data processing and automation features
37	34	De Cola MC, De Luca R, Bramanti A, Berte F, Bramanti P, Calabro RS	Tele-health services for the elderly: A novel southern Italy family needs-oriented model.	Journal of Telemedicine & Telecare	2016	10.1177/1357633X15604290	26377125	Subjects with on-site 24/7 healthcare assistance	P: Subjects with continuous on-site (24/7) healthcare assistance provided
38	35	De Luca R, Torrisi M, Bramanti A, Maggio MG, Anchesi S, Andaloro A, Caliri S, De Cola MC, Calabro RS	A multidisciplinary Telehealth approach for community dwelling older adults.	Geriatric Nursing	2021	10.1016/j.gerinurse.2021.03.015	33823421	Lack of inclusion criteria	I: Lack of Technologies of Active and Assisted Living
39	36	de Lusignan S, Wells S, Johnson P, Meredith K, Leatham E	Compliance and effectiveness of 1 year's home telemonitoring. The report of a pilot study of patients with chronic heart failure.	European Journal of Heart Failure	2001	10.1016/s1388-9842(01)00190-8	11738225	No extensive data processing / automation	I: Tools without extensive data processing and automation features
40	37	Dillon K, Prapavessis H	REducing SEDENTary Behavior Among Mild to Moderate Cognitively Impaired Assisted Living Residents: A Pilot Randomized Controlled Trial (RESEDENT Study).	Journal of Aging & Physical Activity	2021	10.1123/japa.2019-0440	32580164	Lack of inclusion criteria	I: Lack of Technologies of Active and Assisted Living
41	38	Domingo M, Lupon J, Gonzalez B, Crespo E, Lopez R, Ramos A, Urrutia A, Pera G, Verdu JM, Bayes-Genis A	[Noninvasive remote telemonitoring for ambulatory patients with heart failure: effect on number of hospitalizations, days in hospital, and quality of life. CARME (CAtalan Remote Management Evaluation) study]. [Spanish]	Revista Espanola de Cardiologia	2011	10.1016/j.recesp.2010.10.032	21411210	Lack of inclusion criteria	I: Lack of Technologies of Active and Assisted Living
42	39	Dorsch MP, Farris KB, Hummel SL, Koelling TM	A Patient-Centered Mobile Intervention to Promote Self-Management and Improve Patient Outcomes in Chronic Heart Failure: the ManageHF Trial	Journal of cardiac failure	2019	10.1016/j.cardfail.2019.07.296		Publication type	PT: Review, grey literature, conference proceedings and unpublished or retracted material
43	40	Emme C, Mortensen EL, Rydahl-Hansen S, Ostergaard B, Svarre Jakobsen A, Schou L, Phanareth K	The impact of virtual admission on self-efficacy in patients with chronic obstructive pulmonary disease - a randomised clinical trial.	Journal of Clinical Nursing	2014	10.1111/jocn.12553	24476457	No extensive data processing / automation	I: Tools without extensive data processing and automation features
44	41	Evangelista LS, Lee JA, Moore AA, Motie M, Ghasemzadeh H, Sarrafzadeh M, Mangione CM	Examining the effects of remote monitoring systems on activation, self-care, and quality of life in older patients with chronic heart failure.	Journal of Cardiovascular Nursing	2015	10.1097/JCN.0000000000000110	24365871	Lack of inclusion criteria	I: Lack of Technologies of Active and Assisted Living
45	42	Fan CC, Choy CS, Huang CM, Chih PS, Lee CC, Lin FH, Guo JL	The effects of a combination of 3D virtual reality and hands-on horticultural activities on mastery, achievement motives, self-esteem, isolation and depression: a quasi-experimental study.	BMC Geriatrics	2022	10.1186/s12877-022-03431-7	36096746	Study design	I: AAL not differentiated from other interventions
46	43	Fidan, O., Kiloatar, H., Colak, E., & Oskay, D.	Effects of group-based virtual reality training on activities of daily living and functional outcomes in older adults: a randomised control trial.	Disability and Rehabilitation: Assistive Technology	2024	10.1080/17483107.2024.2431051		Subjects with on-site 24/7 healthcare assistance	P: Subjects with continuous on-site (24/7) healthcare assistance provided
47	44	Fleisher JE, Hess SP, Klostermann EC, Lee J, Myrick E, Mitchem D, Niemet C, Woo K, Sennott BJ, Sanghvi M, Witek N, Beck JC, Wilkinson JR, Ouyang B, Hall DA, Chodosh J	IN-HOME-PD: The effects of longitudinal telehealth-enhanced interdisciplinary home visits on care and quality of life for homebound individuals with Parkinson's disease.	Parkinsonism & Related Disorders	2022	10.1016/j.parkreldis.2022.07.017	35963046	Lack of inclusion criteria	I: Lack of Technologies of Active and Assisted Living
48	45	Franke KJ, Domanski U, Schroeder M, Jansen V, Artmann F, Weber U, Ettler R, Nilius G	Telemonitoring of home exercise cycle training in patients with COPD.	International Journal of Copd	2016	10.2147/COPD.S114181	27956829	No extensive data processing / automation	I: Tools without extensive data processing and automation features
49	46	Gamito P, Oliveira J, Alves C, Santos N, Coelho C, Brito R	Virtual Reality-Based Cognitive Stimulation to Improve Cognitive Functioning in Community Elderly: A Controlled Study.	Cyberpsychology, behavior and social networking	2020	10.1089/cyber.2019.0271	32031888	Study design	I: AAL not differentiated from other interventions
50	47	Ge Y, Zhao W, Zhang L, Zhao X, Shu X, Li J, Qiao L, Liu Y, Wang H	Home physical therapy versus telerehabilitation in improving motor function and quality of life in Parkinson's disease: a randomized controlled trial.	BMC geriatrics	2024	10.1186/s12877-024-05529-6	39578754	No extensive data processing / automation	I: Tools without extensive data processing and automation features
51	48	Giallauria F, Lucci R, Pilerci F, De Lorenzo A, Manakos A, Psaroudaki M, Dagostino M, Vitelli A, Maresca L, Del Forno D, Vigorito C	Efficacy of telecardiology in improving the results of cardiac rehabilitation after acute myocardial infarction.	Monaldi Archives for Chest Disease	2006	10.4081/monaldi.2006.536	17125041	Lack of inclusion criteria	I: Lack of Technologies of Active and Assisted Living
52	49	Giesbrecht E, Miller WC	Clinical benefits of an m health wheelchair skills training program for older adults	Archives of physical medicine and rehabilitation	2016	10.1016/j.apmr.2016.08.245		Publication type	PT: Review, grey literature, conference proceedings and unpublished or retracted material
53	50	Giesbrecht EM, Miller WC	Effect of an mHealth Wheelchair Skills Training Program for Older Adults: A Feasibility Randomized Controlled Trial.	Archives of Physical Medicine & Rehabilitation	2019	10.1016/j.apmr.2019.06.010	31336101	No extensive data processing / automation	I: Tools without extensive data processing and automation features
54	51	Gileno Melo, Jose Robertto Zaffalon Junior, Jamile BP Lopes, Natália A C Duarte, Deise A P Oliveira, Leonardo P Rezende, Pedro Augusto, Luanda C Grecco, Veronica Cimolin, Claudia Oliveira,	Effects of treadmill and virtual reality gait training on the quality of life of people with Parkinson's disease	Gait & Posture	2024	10.1016/j.gaitpost.2024.07.217		Publication type	PT: Review, grey literature, conference proceedings and unpublished or retracted material
55	51	Ginis P, Nieuwboer A, Dorfman M, Ferrari A, Gazit E, Canning CG, Rocchi L, Chiari L, Hausdorff JM, Mirelman A	Feasibility and effects of home-based smartphone-delivered automated feedback training for gait in people with Parkinson's disease: A pilot randomized controlled trial.	Parkinsonism & Related Disorders	2016	10.1016/j.parkreldis.2015.11.004	26777408	Included	Included
56	52	Gomes LA, Gregorio MJ, Iakovleva TA, Sousa RD, Bessant J, Oliveira P, Branco JC, Canhao H, Rodrigues AM	A Home-Based eHealth Intervention for an Older Adult Population With Food Insecurity: Feasibility and Acceptability Study.	Journal of Medical Internet Research	2021	10.2196/26871	34463638	Lack of inclusion criteria	I: Lack of Technologies of Active and Assisted Living
57	53	Gong E, Baptista S, Russell A, Scuffham P, Riddell M, Speight J, Bird D, Williams E, Lotfaliany M, Oldenburg B	My Diabetes Coach, a Mobile App-Based Interactive Conversational Agent to Support Type 2 Diabetes Self-Management: Randomized Effectiveness-Implementation Trial.	Journal of Medical Internet Research	2020	10.2196/20322	33151154	Lack of inclusion criteria	P: Lack of a specific results for the elderly: (sub) group with mean or median age ≥ 60 years
58	54	Gosetto L, Guebey J, Lovis C, Anghel I, Cioara T	An eHealth Coaching Solution to Improve Transitional Care of Seniors with Heart Failure: Long-Field Trial.	Studies in health technology and informatics.	2024	10.3233/SHTI240451	39176780	Application to rehabilitation	I: Application of technologies for rehabilitation
59	55	Govercin M, Meyer S, Schellenbach M, Steinhagen-Thiessen E, Weiss B, Haesner M	SmartSenior@home: Acceptance of an integrated ambient assisted living system. Results of a clinical field trial in 35 households.	Informatics for health & social care	2016	10.3109/17538157.2015.1064425	26809357	Study design	I: AAL not differentiated from other interventions
60	55	Gschwind, Yves J.; Eichberg, Sabine; Ejupi, Andreas; de Rosario, Helios; Kroll, Michael; Marston, Hannah R.; Drobics, Mario; Annegarn, Janneke; Wieching, Rainer; Lord, Stephen R.; Aal, Konstantin; Vaziri, Daryoush; Woodbury, Ashley; Fink, Dennis; Delbaere, Kim	ICT-based system to predict and prevent falls (iStoppFalls): results from an international multicenter randomized controlled trial	EUROPEAN REVIEW OF AGING AND PHYSICAL ACTIVITY	2015	10.1186/s11556-015-0155-6	26865874	Included	Included
61	56	Gustavell T, Sundberg K, Segersvard R, Wengstrom Y, Langius-Eklof A	Decreased symptom burden following surgery due to support from an interactive app for symptom management for patients with pancreatic and periampullary cancer.	Acta Oncologica	2019	10.1080/0284186X.2019.1633473	31284797	No extensive data processing / automation	I: Tools without extensive data processing and automation features
62	57	Gustavo Duque, Derek Boersma, Griselda Loza-Diaz, Sanobar Hassan, Hamlet Suarez, Dario Geisinger, Pushpa Suriyaarachchi, Anita Sharma, Oddom Demontiero	Effects of balance training using a virtual-reality system in older fallers	Clinical interventions in aging	2013	10.2147/CIA.S41453	23467506	Study design	I: AAL not differentiated from other interventions
63	58	Hassett L, van den Berg M, Lindley RI, Crotty M, McCluskey A, van der Ploeg HP, Smith ST, Schurr K, Howard K, Hackett ML, Killington M, Bongers B, Togher L, Treacy D, Dorsch S, Wong S, Scrivener K, Chagpar S, Weber H, Pinheiro M, Heritier S, Sherrington C	Digitally enabled aged care and neurological rehabilitation to enhance outcomes with Activity and MObility UsiNg Technology (AMOUNT) in Australia: A randomised controlled trial.	PLoS Medicine / Public Library of Science	2020	10.1371/journal.pmed.1003029	32069288	Subjects with mental illness	P: Subjects with Serious Mental Illness
64	59	Hazenberg CE, Bus SA, Kottink AI, Bouwmans CA, Schonbach-Spraul AM, van Baal SG	Telemedical home-monitoring of diabetic foot disease using photographic foot imaging--a feasibility study.	Journal of Telemedicine & Telecare	2012	10.1258/jtt.2011.110504	22067285	No extensive data processing / automation	I: Tools without extensive data processing and automation features
65	60	Heiney, Sue P.; Donevant, Sara B.; Adams, Swann Arp; Parker, Pearman D.; Chen, Hongtu; Levkoff, Sue	A Smartphone App for Self-Management of Heart Failure in Older African Americans: Feasibility and Usability Study	JMIR AGING	2020	10.2196/17142	32242822	Lack of inclusion criteria	P: Lack of Old Subjects
66	61	Hirani SP, Beynon M, Cartwright M, Rixon L, Doll H, Henderson C, Bardsley M, Steventon A, Knapp M, Rogers A, Bower P, Sanders C, Fitzpatrick R, Hendy J, Newman SP	The effect of telecare on the quality of life and psychological well-being of elderly recipients of social care over a 12-month period: the Whole Systems Demonstrator cluster randomised trial.	Age & Ageing	2014	10.1093/ageing/aft185	24333802	Study design	I: AAL not differentiated from other interventions
67	62	Hoban MB, Fedor M, Reeder S, Chernick M	The effect of telemonitoring at home on quality of life and self-care behaviors of patients with heart failure.	Home Healthcare Nurse	2013	10.1097/NHH.0b013e318291fd56	23632274	No extensive data processing / automation	I: Tools without extensive data processing and automation features
68	63	Hopp F, Woodbridge P, Subramanian U, Copeland L, Smith D, Lowery J	Outcomes associated with a home care telehealth intervention.	Telemedicine Journal & E-Health	2006	10.1089/tmj.2006.12.297	16796497	No extensive data processing / automation	I: Tools without extensive data processing and automation features
69	64	Isernia S, Di Tella S, Pagliari C, Jonsdottir J, Castiglioni C, Gindri P, Salza M, Gramigna C, Palumbo G, Molteni F, Baglio F	Effects of an Innovative Telerehabilitation Intervention for People With Parkinson's Disease on Quality of Life, Motor, and Non-motor Abilities.	Frontiers in neurology [electronic resource].	2020	10.3389/fneur.2020.00846	32903506	Lack of quantitative evaluation of the effect	O: Lack of a quantitative evaluation of the effect
71	65	Jang IY, Kim HR, Lee E, Jung HW, Park H, Cheon SH, Lee YS, Park YR	Impact of a Wearable Device-Based Walking Programs in Rural Older Adults on Physical Activity and Health Outcomes: Cohort Study.	JMIR MHealth and UHealth	2018	10.2196/11335	30463838	Study design	I: AAL not differentiated from other interventions
72	66	Ji W, Kwon H, Lee S, Kim S, Hong JS, Park YR, Kim HR, Lee JC, Jung EJ, Kim D, Choi CM	Mobile Health Management Platform-Based Pulmonary Rehabilitation for Patients With Non-Small Cell Lung Cancer: Prospective Clinical Trial.	JMIR MHealth and UHealth	2019	10.2196/12645	31228180	Lack of inclusion criteria	P: Lack of Old Subjects
73	67	Jiang Y, Liu F, Guo J, Sun P, Chen Z, Li J, Cai L, Zhao H, Gao P, Ding Z, Wu X	Evaluating an Intervention Program Using WeChat for Patients With Chronic Obstructive Pulmonary Disease: Randomized Controlled Trial.	Journal of Medical Internet Research	2020	10.2196/17089	32314971	Lack of inclusion criteria	I: Lack of Technologies of Active and Assisted Living
74	68	Jodar-Sanchez F, Ortega F, Parra C, Gomez-Suarez C, Jordan A, Perez P, Bonachela P, Leal S, Barrot E	Implementation of a telehealth programme for patients with severe chronic obstructive pulmonary disease treated with long-term oxygen therapy.	Journal of Telemedicine & Telecare	2013	10.1177/1357633X12473909	23393057	Lack of inclusion criteria	I: Lack of Technologies of Active and Assisted Living
75	69	Jonsdottir J, Perini G, Ascolese A, Bowman T, Montesano A, Lawo M, Bertoni R	Unilateral arm rehabilitation for persons with multiple sclerosis using serious games in a virtual reality approach: bilateral treatment effect?	Multiple sclerosis and related disorders	2019	10.1016/j.msard.2019.07.010	31352180	Lack of inclusion criteria	P: Lack of Old Subjects
76	70	Jung H, Lee JE	The impact of community-based eHealth self-management intervention among elderly living alone with hypertension.	Journal of Telemedicine & Telecare	2017	10.1177/1357633X15621467	26678063	Study design	I: AAL not differentiated from other interventions
77	71	Kao CW, Chen TY, Cheng SM, Lin WS, Chang YC	A Web-Based Self-Titration Program to Control Blood Pressure in Patients With Primary Hypertension: Randomized Controlled Trial.	Journal of Medical Internet Research	2019	10.2196/15836	31804186	Lack of inclusion criteria	I: Lack of Technologies of Active and Assisted Living
78	72	Kim DR, Lai TF, Sung M, Jang M, Shin YK, Ra YJ, Liao Y, Park JH, Shin MJ	Effect of information and communication technology-based smart care services for physical and cognitive functions in older adults living alone: A quasi-experimental study.	Journal of nutrition, health, and aging	2024	10.1016/j.jnha.2024.100318	39025018	Lack of inclusion criteria	O: Lack of Psychosocial Well-being
79	73	Kim J, Kim S, Kim HC, Kim KH, Yang SC, Lee CT, Kong HJ, Lee K	Effects of consumer-centered u-health service for the knowledge, skill, and attitude of the patients with chronic obstructive pulmonary disease.	CIN: Computers, Informatics, Nursing	2012	10.1097/NXN.0b013e318261c1c	23266537	No extensive data processing / automation	I: Tools without extensive data processing and automation features
80	74	Klocek M, Brzozowska-Kiszka M, Rajzer M, Kawecka-Jaszcz K	Changes in quality of life in hypertensive patients during home blood pressure telemonitoring	Nadcisnienie tetnicze	2010	10.1097/01.hjh.0000379556.11680.52		Lack of inclusion criteria	P: Lack of Old Subjects
81	75	Kohlbrenner D, Kuhn M, Kläy A, Sievi NA, Muszynski M, Ivankay A, Gross CS, Asisof A, Brunschwiler T, Clarenbach CF	Hybrid Virtual Coaching and Telemonitoring in COPD Management: The CAir Randomised Controlled Study.	International journal of chronic obstructive pulmonary disease	2024	10.2147/COPD.S487105	39735636	Lack of inclusion criteria	O: Lack of Psychosocial Well-being
82	76	Konstam V, Gregory D, Chen J, Weintraub A, Patel A, Levine D, Venesy D, Perry K, Delano C, Konstam MA	Health-related quality of life in a multicenter randomized controlled comparison of telephonic disease management and automated home monitoring in patients recently hospitalized with heart failure: SPAN-CHF II trial.	Journal of Cardiac Failure	2011	10.1016/j.cardfail.2010.08.012	21300305	No extensive data processing / automation	I: Tools without extensive data processing and automation features
83	77	Kroenke K, Baye F, Lourens SG, Evans E, Weitlauf S, McCalley S, Porter B, Matthias MS, Bair MJ	Automated Self-management (ASM) vs. ASM-Enhanced Collaborative Care for Chronic Pain and Mood Symptoms: the CAMMPS Randomized Clinical Trial.	Journal of General Internal Medicine	2019	10.1007/s11606-019-05121-4	31228055	Lack of inclusion criteria	P: Lack of Old Subjects
84	78	Kwan RYC, Liu J, Sin OSK, Fong KNK, Qin J, Wong JCY, Lai C	Effects of Virtual Reality Motor-Cognitive Training for Older PeopleWith Cognitive Frailty:Multicentered Randomized Controlled Trial	Journal of medical Internet research	2024	10.2196/57809	39259959	Lack of inclusion criteria	O: Lack of Psychosocial Well-being
85	79	Lacraru AE, Busnatu SS, Pana MA, Olteanu G, Serbanoiu L, Gand K, Schlieter H, Kyriazakos S, Ceban O, Andrei CL, Sinescu CJ	Assessing the Efficacy of a Virtual Assistant in the Remote Cardiac Rehabilitation of Heart Failure and Ischemic Heart Disease Patients: Case-Control Study of Romanian Adult Patients.	International Journal of Environmental Research & Public Health [Electronic Resource]	2023	10.3390/ijerph20053937	36900948	Serious methodological issue	Q: serious methodological issues
86	80	Lakhani A, Martin K, Gray L, Mallison J, Grimbeek P, Hollins I, Mackareth C	What Is the Impact of Engaging With Natural Environments Delivered Via Virtual Reality on the Psycho-emotional Health of People With Spinal Cord Injury Receiving Rehabilitation in Hospital? Findings From a Pilot Randomized Controlled Trial.	Archives of Physical Medicine & Rehabilitation	2020	10.1016/j.apmr.2020.05.013	32502564	Lack of inclusion criteria	P: Lack of Old Subjects
87	81	Lazarou I, Stavropoulos TG, Meditskos G, Andreadis S, Kompatsiaris IY, Tsolaki M	Long-Term Impact of Intelligent Monitoring Technology on People with Cognitive Impairment: An Observational Study.	Journal of Alzheimer's Disease	2019	10.3233/JAD-190423	31256141	Subjects with mental illness	P: Subjects with moderate or severe Dementia
88	81	Lee, Minyoung; Son, Jaebum; Kim, Jungjin; Yoon, BumChul	Individualized feedback-based virtual reality exercise improves older women's self-perceived health: A randomized controlled trial	ARCHIVES OF GERONTOLOGY AND GERIATRICS	2015	10.1016/j.archger.2015.06.010	26145489	Included	Included
89	82	Lewis KE, Annandale JA, Warm DL, Hurlin C, Lewis MJ, Lewis L	Home telemonitoring and quality of life in stable, optimised chronic obstructive pulmonary disease.	Journal of Telemedicine & Telecare	2010	10.1258/jtt.2009.090907	20483881	No extensive data processing / automation	I: Tools without extensive data processing and automation features
90	83	Li-Ting Wang	Effects of semi-immersive virtual reality exercise on the quality of life of community-dwelling older adults: Three-month follow-up of a randomized controlled trial	Digital Health	2024	10.1177/2055207624123739	38449682	Study design	I: AAL not differentiated from other interventions
91	84	Liang HY, Hann Lin L, Yu Chang C, Mei Wu F, Yu S	Effectiveness of a Nurse-Led Tele-Homecare Program for Patients With Multiple Chronic Illnesses and a High Risk for Readmission: A Randomized Controlled Trial.	Journal of Nursing Scholarship	2021	10.1111/jnu.12622	33507626	No extensive data processing / automation	I: Tools without extensive data processing and automation features
92	84	Lim J	Effects of a cognitive-based intervention program using social robot PIO on cognitive function, depression, loneliness, and quality of life of older adults living alone.	Frontiers in Public Health	2023	10.3389/fpubh.2023.1097485	36815168	Included	Included
93	85	Linder SM, Rosenfeldt AB, Bay RC, Sahu K, Wolf SL, Alberts JL	Improving Quality of Life and Depression After Stroke Through Telerehabilitation.	American Journal of Occupational Therapy	2015	10.5014/ajot.2015.014498	26122686	Lack of inclusion criteria	P: Lack of Old Subjects
94	86	Logan AG, Irvine MJ, McIsaac WJ, Tisler A, Rossos PG, Easty A, Feig DS, Cafazzo JA	Effect of home blood pressure telemonitoring with self-care support on uncontrolled systolic hypertension in diabetics.	Hypertension	2012	10.1161/HYPERTENSIONAHA.111.188409	22615116	Lack of inclusion criteria	I: Lack of Technologies of Active and Assisted Living
95	87	Loveys, Kate; Sagar, Mark; Pickering, Isabella; Broadbent, Elizabeth	A Digital Human for Delivering a Remote Loneliness and Stress Intervention to At-Risk Younger and Older Adults During the COVID-19 Pandemic: Randomized Pilot Trial	JMIR MENTAL HEALTH	2021	10.2196/31586	34596572	Lack of inclusion criteria	P: Lack of Old Subjects
96	88	Madsen LB, Kirkegaard P, Pedersen EB	Health-related quality of life (SF-36) during telemonitoring of home blood pressure in hypertensive patients: a randomized, controlled study.	Blood Pressure	2008	10.1080/08037050802433701	18815937	No extensive data processing / automation	I: Tools without extensive data processing and automation features
97	89	Maguire, Roma (15077262300); Connaghan, John (6506448050); Arber, Anne (6603558189); Klepacz, Naomi (57194756799); Blyth, Kevin G. (8921989700); McPhelim, John (26030532700); Murray, Paul (57220790172); Rupani, Hitasha (57174080500); Chauhan, Anoop (57226265197); Williams, Peter (7404956905); McNaughton, Laura (57219834714); Woods, Kirstie (57219921385); Moylan, Anne (57202775425)	Advanced symptom management system for patients with malignant pleural mesothelioma (ASyMSmeso): Mixed Methods study	Journal of Medical Internet Research	2020	10.2196/19180	33180025	Serious methodological issue	Q: serious methodological issues
98	90	Maresca, Giuseppa; De Cola, Maria C.; Caliri, Santina; De Luca, Rosaria; Manuli, Alfredo; Scarcella, Ileana; Silvestri, Giuseppe; Bramanti, Placido; Torrisi, Michele; Calabro, Rocco S.; Bramanti, Alessia	Moving towards novel multidisciplinary approaches for improving elderly quality of life: The emerging role of telemedicine in Sicily	JOURNAL OF TELEMEDICINE AND TELECARE	2019	10.1177/1357633X17753057	29409381	Lack of inclusion criteria	I: Lack of Technologies of Active and Assisted Living
99	91	McDowell JE, McClean S, FitzGibbon F, Tate S	A randomised clinical trial of the effectiveness of home-based health care with telemonitoring in patients with COPD.	Journal of Telemedicine & Telecare	2015	10.1177/1357633X14566575	25586812	No extensive data processing / automation	I: Tools without extensive data processing and automation features
100	92	Meldrum D, Herdman S, Vance R, Murray D, Malone K, Duffy D, Glennon A, McConn-Walsh R	Effectiveness of conventional versus virtual reality-based balance exercises in vestibular rehabilitation for unilateral peripheral vestibular loss: results of a randomized controlled trial.	Archives of Physical Medicine & Rehabilitation	2015	10.1016/j.apmr.2015.02.032	25842051	Lack of inclusion criteria	P: Lack of Old Subjects
101	93	Mézière Anthony, Oubaya N, Michel-Pellegrino V, Boudin B, Neau M, Robert H, Cara I, Salgado Sanchez L, Baloul S, Piette F, Pautas E, Picou Y, Curtis V, Schonheit C, Canou&iuml;-Poitrine F, Moreau C	Exercise Interventions With Trained Home Helpers for Preventing Loss of Autonomy and Falls in Community-Dwelling Older Adults Receiving Home Heath Physical Therapy T4H: a Randomized Controlled Pilot Study	Journal of geriatric physical therapy (2001)	2021	10.1519/JPT.0000000000000287	33534333	Lack of inclusion criteria	I: Lack of Technologies of Active and Assisted Living
102	94	Micarelli A, Viziano A, Micarelli B, Augimeri I, Alessandrini M	Vestibular rehabilitation in older adults with and without mild cognitive impairment: Effects of virtual reality using a head-mounted display.	Archives of Gerontology & Geriatrics	2019	10.1016/j.archger.2019.05.008	31102927	Application to rehabilitation	I: Application of technologies for rehabilitation
103	95	Minyoung Lee, Jaebum Son et al	Comparison of individualized virtual reality-and group-based rehabilitation in older adults with chronic stroke in community settings: a pilot randomized controlled trial	European Journal of Integrative Medicine	2016	10.1016/j.eujim.2016.08.166		Application to rehabilitation	I: Application of technologies for rehabilitation
104	96	Monteiro-Junior RS, Figueiredo LFDS, Maciel-Pinheiro PT, Abud ELR, Engedal K, Barca ML, Nascimento OJM, Laks J, Deslandes AC	Virtual Reality-Based Physical Exercise With Exergames (PhysEx) Improves Mental and Physical Health of Institutionalized Older Adults.	Journal of the American Medical Directors Association	2017	10.1016/j.jamda.2017.01.001	28238675	Subjects with on-site 24/7 healthcare assistance	P: Subjects with continuous on-site (24/7) healthcare assistance provided
105	97	Mostajeran F, Krzikawski J, Steinicke F, Kuhn S	Effects of exposure to immersive videos and photo slideshows of forest and urban environments.	Scientific Reports	2021	10.1038/s41598-021-83277-y	33597577	Lack of inclusion criteria	P: Lack of Old Subjects
106	98	Mousa AY, Broce M, Monnett S, Davis E, McKee B, Lucas BD	Results of Telehealth Electronic Monitoring for Post Discharge Complications and Surgical Site Infections following Arterial Revascularization with Groin Incision.	Annals of Vascular Surgery	2019	10.1016/j.avsg.2018.09.023	30500646	No extensive data processing / automation	I: Tools without extensive data processing and automation features
107	99	Nicolucci A, Cercone S, Chiriatti A, Muscas F, Gensini G	A Randomized Trial on Home Telemonitoring for the Management of Metabolic and Cardiovascular Risk in Patients with Type 2 Diabetes.	Diabetes Technology & Therapeutics	2015	10.1089/dia.2014.0355	26154338	Lack of inclusion criteria	P: Lack of Old Subjects
108	100	Niki K, Okamoto Y, Maeda I, Mori I, Ishii R, Matsuda Y, Takagi T, Uejima E	A Novel Palliative Care Approach Using Virtual Reality for Improving Various Symptoms of Terminal Cancer Patients: A Preliminary Prospective, Multicenter Study.	Journal of Palliative Medicine	2019	10.1089/jpm.2018.0527	30676847	Subjects with on-site 24/7 healthcare assistance	P: Subjects with continuous on-site (24/7) healthcare assistance provided
109	101	Not Available	Pilot Study to Assess the Impact of a Mobile Health Application (App) on Clinical Outcomes and Satisfaction of Older HIV-Infected Patients, as an Emerging Tool for Care, Education and Prevention	ClinicalTrials.gov	2019	https://www.clinicaltrials.gov/study/NCT04137016	NCT04137016 (ClinicalTrials.gov ID)	Publication type	PT: Review, grey literature, conference proceedings and unpublished or retracted material
110	102	Not Available	The effect of physical activity with mediation tracker in the Elderly	COCHRANE CENTRAL	2019	https://www.cochranelibrary.com/central/doi/10.1002/central/CN-01949009/full		Publication type	PT: Review, grey literature, conference proceedings and unpublished or retracted material
111	103	Ozen S, Senlikci HB, Guzel S, Yemisci OU	Computer Game Assisted Task Specific Exercises in the Treatment of Motor and Cognitive Function and Quality of Life in Stroke: A Randomized Control Study.	Journal of Stroke & Cerebrovascular Diseases	2021	10.1016/j.jstrokecerebrovasdis.2021.105991	34293643	Subjects with mental illness	P: Subjects with Serious Mental Illness
112	104	Paneroni M, Colombo F, Papalia A, Colitta A, Borghi G, Saleri M, Cabiaglia A, Azzalini E, Vitacca M	Is Telerehabilitation a Safe and Viable Option for Patients with COPD? A Feasibility Study.	Copd: Journal of Chronic Obstructive Pulmonary Disease	2015	10.3109/15412555.2014.933794	25093419	No extensive data processing / automation	I: Tools without extensive data processing and automation features
113	105	Papadopoulos C, Castro N, Nigath A, Davidson R, Faulkes N, Menicatti R, Khaliq AA, Recchiuto C, Battistuzzi L, Randhawa G, Merton L, Kanoria S, Chong NY, Kamide H, Hewson D, Sgorbissa A	The CARESSES Randomised Controlled Trial: Exploring the Health-Related Impact of Culturally Competent Artificial Intelligence Embedded Into Socially Assistive Robots and Tested in Older Adult Care Homes.	International Journal of Social Robotics	2022	10.1007/s12369-021-00781-x	33907589	Subjects with on-site 24/7 healthcare assistance	P: Subjects with continuous on-site (24/7) healthcare assistance provided
114	105	Park YH, Lee JI, Lee JY, Cheong IY, Hwang JH, Seo SI, Lee KH, Yoo JS, Chung SH, So Y	Internet of things-based lifestyle intervention for prostate cancer patients on androgen deprivation therapy: a prospective, multicenter, randomized trial	American journal of cancer research	2021		34873475	Included	Included
115	106	Park, EA; Jung, AR and Lee, KA	The Humanoid Robot Sil-Bot in a Cognitive Training Program for Community-Dwelling Elderly Peoplewith Mild Cognitive Impairment during the COVID-19 Pandemic: A Randomized Controlled Trial	International Journal of Environmental Research and Public Health	2021	10.3390/ijerph18158198	34360490	Study design	I: AAL not differentiated from other interventions
116	107	Pecina JL, Hanson GJ, Van Houten H, Takahashi PY	Impact of telemonitoring on older adults health-related quality of life: the Tele-ERA study.	Quality of Life Research	2013	10.1007/s11136-013-0361-5	23408299	No extensive data processing / automation	I: Tools without extensive data processing and automation features
117	108	Pekmezaris R, Nouryan CN, Schwartz R, Castillo S, Makaryus AN, Ahern D, Akerman MB, Lesser ML, Bauer L, Murray L, Pecinka K, Zeltser R, Zhang M, DiMarzio P	A Randomized Controlled Trial Comparing Telehealth Self-Management to Standard Outpatient Management in Underserved Black and Hispanic Patients Living with Heart Failure.	Telemedicine Journal & E-Health	2019	10.1089/tmj.2018.0219	30418101	No extensive data processing / automation	I: Tools without extensive data processing and automation features
118	109	Persell SD, Peprah YA, Lipiszko D, Lee JY, Li JJ, Ciolino JD, Karmali KN, Sato H	Effect of Home Blood Pressure Monitoring via a Smartphone Hypertension Coaching Application or Tracking Application on Adults With Uncontrolled Hypertension: A Randomized Clinical Trial.	JAMA Network Open	2020	10.1001/jamanetworkopen.2020.0255	32119093	Lack of inclusion criteria	P: Lack of Old Subjects
119	110	Persson HL, Lyth J, Lind L	The Health Diary Telemonitoring and Hospital-Based Home Care Improve Quality of Life Among Elderly Multimorbid COPD and Chronic Heart Failure Subjects.	International Journal of Copd	2020	10.2147/COPD.S236192	32210547	Lack of inclusion criteria	I: Lack of Technologies of Active and Assisted Living
120	111	Piga M, Tradori I, Pani D, Barabino G, Dessi A, Raffo L, Mathieu A	Telemedicine applied to kinesiotherapy for hand dysfunction in patients with systemic sclerosis and rheumatoid arthritis: recovery of movement and telemonitoring technology.	Journal of Rheumatology	2014	10.3899/jrheum.130912	24882841	Lack of inclusion criteria	P: Lack of Old Subjects
121	112	Pinnock Hilary et al.	Effectiveness of telemonitoring integrated into existing clinical services on hospital admission for exacerbation of chronic obstructive pulmonary disease: researcher blind, multicentre, randomised controlled trial	BMJ	2013	10.1136/bmj.f6070	24136634	No extensive data processing / automation	I: Tools without extensive data processing and automation features
122	113	Piotrowicz E, Stepnowska M, Leszczynska-Iwanicka K, Piotrowska D, Kowalska M, Tylka J, Piotrowski W, Piotrowicz R	Quality of life in heart failure patients undergoing home-based telerehabilitation versus outpatient rehabilitation--a randomized controlled study.	European Journal of Cardiovascular Nursing	2015	10.1177/1474515114537023	24849304	Lack of inclusion criteria	P: Lack of Old Subjects
123	114	Piotrowicz E, Zielinski T, Bodalski R, Rywik T, Dobraszkiewicz-Wasilewska B, Sobieszczanska-Malek M, Stepnowska M, Przybylski A, Browarek A, Szumowski L, Piotrowski W, Piotrowicz R	Home-based telemonitored Nordic walking training is well accepted, safe, effective and has high adherence among heart failure patients, including those with cardiovascular implantable electronic devices: a randomised controlled study.	European Journal of Preventive Cardiology	2015	10.1177/2047487314551537	25261268	Lack of inclusion criteria	P: Lack of Old Subjects
124	115	Quenel-Tueux N, Allam V, Desroches M, Duguey-Cachet O, Fillatreau C, Beaufrere P, Trezeguet V, Cassauba S, Portolan N, Caubet C>, Rodrigues J, Saint-Upery N, Gourgues A, Oukhemanou C, Savino F, Maurel M, Burbaud T, Jacques M, Lamurey D, Buyse P-E, Volpato-Coilier M, Michardiere E, Hoppe S	E-DomSanté study on the improvement of care in oncology through digital technology	Cancer research	2019	10.1158/1538-7445.SABCS18-P1-11-19		Publication type	PT: Review, grey literature, conference proceedings and unpublished or retracted material
125	115	Radhakrishnan K, Julien C, Baranowski T, O'Hair M, Lee G, Sagna De Main A, Allen C, Viswanathan B, Thomaz E, Kim M	Feasibility of a Sensor-Controlled Digital Game for Heart Failure Self-management: Randomized Controlled Trial.	JMIR Serious Games	2021	10.2196/29044	34747701	Included	Included
127	116	Radini D, Apuzzo GM, Stellato K, Sola G, Delli Quadri N, Fragiacomo E, Di Lenarda A	Acceptance of home telemonitoring in patients with heart failure: the ecare client impact survey in the European funded project smartcare	European journal of heart failure	2017	10.1002/ejhf.833		Publication type	PT: Review, grey literature, conference proceedings and unpublished or retracted material
128	117	Ramaekers BL, Janssen-Boyne JJ, Gorgels AP, Vrijhoef HJ	Adherence among telemonitored patients with heart failure to pharmacological and nonpharmacological recommendations.	Telemedicine Journal & E-Health	2009	10.1089/tmj.2008.0160	19566401	No extensive data processing / automation	I: Tools without extensive data processing and automation features
129	118	Riaz, Waleed (57193527648); Khan, Zain Yar (57192211750); Jawaid, Ali (23501911200); Shahid, Suleman (23398723200)	Virtual reality (Vr)-based environmental enrichment in older adults with mild cognitive impairment (mci) and mild dementia	Brain Sciences	2021	10.3390/brainsci11081103		No extensive data processing / automation	I: Tools without extensive data processing and automation features
130	119	Rodrigues EV, Gallo LH, Guimaraes ATB, Melo Filho J, Luna BC, Gomes ARS	Effects of Dance Exergaming on Depressive Symptoms, Fear of Falling, and Musculoskeletal Function in Fallers and Nonfallers Community-Dwelling Older Women.	Rejuvenation Research	2018	10.1089/rej.2017.2041	29669458	Study design	I: AAL not differentiated from other interventions
131	120	Rozevink SG, van der Sluis CK, Garzo A, Keller T, Hijmans JM	HoMEcare aRm rehabiLItatioN (MERLIN): telerehabilitation using an unactuated device based on serious games improves the upper limb function in chronic stroke.	Journal of Neuroengineering & Rehabilitation	2021	10.1186/s12984-021-00841-3	33726801	Application to rehabilitation	I: Application of technologies for rehabilitation
132	121	Ruehlman LS, Karoly P, Enders C	A randomized controlled evaluation of an online chronic pain self management program.	Pain	2012	10.1016/j.pain.2011.10.025	22133450	Lack of inclusion criteria	P: Lack of Old Subjects
133	122	Sahlin D, Rezanezad B, Edvinsson ML, Bachus E, Melander O, Gerward S	Self-care Management Intervention in Heart Failure (SMART-HF): A Multicenter Randomized Controlled Trial.	Journal of Cardiac Failure	2022	10.1016/j.cardfail.2021.06.009	34161807	Lack of inclusion criteria	O: Lack of Psychosocial Well-being
134	123	Sapp JA, Gillis AM, AbdelWahab A, Nault I, Nery PB, Healey JS, Raj SR, Lockwood E, Sterns LD, Sears SF, Wells GA, Yee R, Philippon F, Tang A, Parkash R	Remote-only monitoring for patients with cardiac implantable electronic devices: a before-and-after pilot study.	CMAJ open	2021	10.9778/cmajo.20200041	33495385	No extensive data processing / automation	I: Tools without extensive data processing and automation features
135	124	Sara Benham, Lilian Trinh, Kathryn Kropinski & Namrata Grampurohit	Effects of Community-Based Virtual Reality on Daily Activities and Quality of Life	Physical & Occupational Therapy in Geriatrics	2022	10.1080/02703181.2022.2033903		Study design	I: AAL not differentiated from other interventions
136	125	Schmitter-Edgecombe M, Brown K, Luna C, Chilton R, Sumida CA, Holder L, Cook D	Partnering a Compensatory Application with Activity-Aware Prompting to Improve Use in Individuals with Amnestic Mild Cognitive Impairment: A Randomized Controlled Pilot Clinical Trial.	Journal of Alzheimer's Disease	2022	10.3233/JAD-215022	34776442	Study design	I: AAL not differentiated from other interventions
137	126	Schoon Y, Bongers KTJ, Olde Rikkert MGM	Feasibility study by a single-blind randomized controlled trial of self-management of mobility with a gait-speed feedback device by older persons at risk for falling.	Assistive Technology	2020	10.1080/10400435.2018.1529004	30373502	Lack of inclusion criteria	I: Lack of Technologies of Active and Assisted Living
138	127	Schwarz KA, Mion LC, Hudock D, Litman G	Telemonitoring of heart failure patients and their caregivers: a pilot randomized controlled trial.	Progress in Cardiovascular Nursing	2008	10.1111/j.1751-7117.2008.06611.x	18326990	Lack of inclusion criteria	I: Lack of Technologies of Active and Assisted Living
139	127	Seok, Jo Woon (57343741100); Kwon, Yu-Jin (57188592099); Lee, Hyangkyu (7501480638)	Feasibility and efficacy of TouchCare system using application for older adults living alone: a pilot pre-experimental study	BMC Geriatrics	2022	10.1186/s12877-022-03482-w	36474186	Included	Included
140	128	Shake MC, Crandall KJ, Mathews RP, Falls DG, Dispennette AK	Efficacy of Bingocize&reg;: a Game-Centered Mobile Application to Improve Physical and Cognitive Performance in Older Adults	Games for health journal	2018	10.1089/g4h.2017.0139	30089018	Lack of inclusion criteria	O: Lack of Psychosocial Well-being
141	129	Shin JH, Kim MY, Lee JY, Jeon YJ, Kim S, Lee S, Seo B, Choi Y	Effects of virtual reality-based rehabilitation on distal upper extremity function and health-related quality of life: a single-blinded, randomized controlled trial.	Journal of Neuroengineering & Rehabilitation	2016	10.1186/s12984-016-0125-x	26911438	Lack of inclusion criteria	P: Lack of Old Subjects
142	130	Shirazi F, Nasab NZ, Jaberi A	Comparing the Effects of Virtual Reality and Home Chair-Based Exercises on Balance, Daily Living Activities, and Loneliness Among Older Adults With Balance Disorders.	Research in Gerontological Nursing	2023	10.3928/19404921-20230105-02	36692435	Subjects with on-site 24/7 healthcare assistance	P: Subjects with continuous on-site (24/7) healthcare assistance provided
143	131	Sicotte C, Pare G, Morin S, Potvin J, Moreault MP	Effects of home telemonitoring to support improved care for chronic obstructive pulmonary diseases.	Telemedicine Journal & E-Health	2011	10.1089/tmj.2010.0142	21214399	Lack of inclusion criteria	I: Lack of Technologies of Active and Assisted Living
144	132	Smolis-Bak E, Dabrowski R, Piotrowicz E, Chwyczko T, Dobraszkiewicz-Wasilewska B, Kowalik I, Kazimierska B, Jedrzejczyk B, Smolis R, Gepner K, Maciag A, Sterlinski M, Szwed H	Hospital-based and telemonitoring guided home-based training programs: effects on exercise tolerance and quality of life in patients with heart failure (NYHA class III) and cardiac resynchronization therapy. A randomized, prospective observation.	International Journal of Cardiology	2015	10.1016/j.ijcard.2015.07.041	26276068	No extensive data processing / automation	I: Tools without extensive data processing and automation features
145	133	Stara V, Rampioni M, Moșoi AA, Kristaly DM, Moraru SA, Paciaroni L, Paolini S, Raccichini A, Felici E, Cucchieri G, Antognoli L, Millevolte A, Antici M, di Rosa M	The Impact of a Multicomponent Platform Intervention on the Daily Lives of Older Adults	Healthcare	2023	10.3390/healthcare11243102	38131995	Lack of quantitative evaluation of the effect	O: Lack of a quantitative evaluation of the effect
146	134	Sturnieks DL, Hicks C, Smith N, Ratanapongleka M, Menant J, Turner J, Lo J, Chaplin C, Garcia J, Valenzuela MJ, Delbaere K, Herbert RD, Sherrington C, Toson B, Lord SR	Exergame and cognitive training for preventing falls in community-dwelling older people: a randomized controlled trial.	Nature medicine	2024	10.1038/s41591-023-02739-0	38228913	No extensive data processing / automation	I: Tools without extensive data processing and automation features
147	135	Tobis S, Piasek-Skupna J, Suwalska A	The Godspeed Questionnaire Series in the Assessment of the Social Robot TIAGo by Older Individuals.	Sensors	2023	10.3390/s23167251	37631787	Lack of inclusion criteria	O: Lack of Psychosocial Well-being
148	136	Torpil B, Sahin S, Pekcetin S, Uyanik M	The Effectiveness of a Virtual Reality-Based Intervention on Cognitive Functions in Older Adults with Mild Cognitive Impairment: A Single-Blind, Randomized Controlled Trial.	Games for Health Journal	2021	10.1089/g4h.2020.0086	33058735	Lack of inclusion criteria	I: Lack of Technologies of Active and Assisted Living
149	137	Trappenburg JC, Niesink A, de Weert-van Oene GH, van der Zeijden H, van Snippenburg R, Peters A, Lammers JW, Schrijvers AJ	Effects of telemonitoring in patients with chronic obstructive pulmonary disease.	Telemedicine Journal & E-Health	2008	10.1089/tmj.2007.0037	18361703	No extensive data processing / automation	I: Tools without extensive data processing and automation features
150	138	Tung EL, Abramsohn EM, Boyd K, Makelarski JA, Beiser DG, Chou C, Huang ES, Ozik J, Kaligotla C, Lindau ST	Impact of a Low-Intensity Resource Referral Intervention on Patients' Knowledge, Beliefs, and Use of Community Resources: Results from the CommunityRx Trial.	Journal of General Internal Medicine	2020	10.1007/s11606-019-05530-5	31749028	No extensive data processing / automation	I: Tools without extensive data processing and automation features
151	139	Tunur T, DeBlois A, Yates-Horton E, Rickford K, Columna LA	Augmented reality-based dance intervention for individuals with Parkinson's disease: A pilot study.	Disability & Health Journal	2020	10.1016/j.dhjo.2019.100848	31679951	Serious methodological issue	Q: serious methodological issues
152	140	Valdivieso B, Garcia-Sempere A, Sanfelix-Gimeno G, Faubel R, Librero J, Soriano E, Peiro S	The effect of telehealth, telephone support or usual care on quality of life, mortality and healthcare utilization in elderly high-risk patients with multiple chronic conditions. A prospective study.	Medicina Clinica	2018	10.1016/j.medcli.2018.03.013	29705155	No extensive data processing / automation	I: Tools without extensive data processing and automation features
153	141	van Doorn-van Atten MN, de Groot LCPGM, de Vries JHM, Haveman-Nies A	Determinants of Behaviour Change in a Multi-Component Telemonitoring Intervention for Community-Dwelling Older Adults	Nutrients	2018	10.3390/nu10081062	30103399	No extensive data processing / automation	I: Tools without extensive data processing and automation features
154	142	van Doorn-van Atten MN, Haveman-Nies A, van Bakel MM, Ferry M, Franco M, de Groot LCPGM, de Vries JHM	Effects of a multi-component nutritional telemonitoring intervention on nutritional status, diet quality, physical functioning and quality of life of community-dwelling older adults.	British Journal of Nutrition	2018	10.1017/S0007114518000843	29759110	No extensive data processing / automation	I: Tools without extensive data processing and automation features
155	143	van Leer E, Pfister RC, Zhou X	An iOS-based Cepstral Peak Prominence Application: Feasibility for Patient Practice of Resonant Voice.	Journal of Voice	2017	10.1016/j.jvoice.2015.11.022	26846543	Lack of inclusion criteria	P: Lack of Old Subjects
156	144	Vianello A, Fusello M, Gubian L, Rinaldo C, Dario C, Concas A, Saccavini C, Battistella L, Pellizzon G, Zanardi G, Mancin S	Home telemonitoring for patients with acute exacerbation of chronic obstructive pulmonary disease: a randomized controlled trial.	BMC Pulmonary Medicine	2016	10.1186/s12890-016-0321-2	27876029	No extensive data processing / automation	I: Tools without extensive data processing and automation features
157	145	Vieira A, Melo C, Machado J, Gabriel J	Virtual reality exercise on a home-based phase III cardiac rehabilitation program, effect on executive function, quality of life and depression, anxiety and stress: a randomized controlled trial.	Disability & Rehabilitation Assistive Technology	2018	10.1080/17483107.2017.1297858	28285574	Lack of inclusion criteria	P: Lack of Old Subjects
158	146	Villani A, Malfatto G, Compare A, Della Rosa F, Bellardita L, Branzi G, Molinari E, Parati G	Clinical and psychological telemonitoring and telecare of high risk heart failure patients.	Journal of Telemedicine & Telecare	2014	10.1177/1357633X14555644	25339632	No extensive data processing / automation	I: Tools without extensive data processing and automation features
159	147	Vorrink SN, Kort HS, Troosters T, Zanen P, Lammers JJ	Efficacy of an mHealth intervention to stimulate physical activity in COPD patients after pulmonary rehabilitation.	European Respiratory Journal	2016	10.1183/13993003.00083-2016	27587557	Lack of inclusion criteria	I: Lack of Technologies of Active and Assisted Living
160	148	Wakefield BJ, Holman JE, Ray A, Scherubel M, Adams MR, Hills SL, Rosenthal GE	Outcomes of a home telehealth intervention for patients with diabetes and hypertension.	Telemedicine Journal & E-Health	2012	10.1089/tmj.2011.0237	22873700	Serious methodological issue	Q: serious methodological issues
161	149	Warinee Sangprapai, Phaksachiphon Khanthong, Chaiyawat Namboonlue, Kotchakorn Jetinai	Effects of an 8-Week Home Telehealth Multimodal Exercise Program on Physical and Mental Health in Thai Seniors during the COVID-19 Pandemic	Journal of Exercise Physiology	2023	https://www.asep.org/asep/asep/JEPonlineDECEMBER2023_Phaksachiphon%20Khanthong.pdf		No extensive data processing / automation	I: Tools without extensive data processing and automation features
162	150	Warren R, Carlisle K, Mihala G, Scuffham PA	Effects of telemonitoring on glycaemic control and healthcare costs in type 2 diabetes: A randomised controlled trial.	Journal of Telemedicine & Telecare	2018	10.1177/1357633X17723943	28814128	No extensive data processing / automation	I: Tools without extensive data processing and automation features
163	151	Wei, KS; Ibrahim, NE; (...); Gaggin, HK	Habits Heart App for Patient Engagement in Heart Failure Management: Pilot Feasibility Randomized Trial	JMIR mHealth and uHealth	2021	10.2196/19465	33470941	Lack of quantitative evaluation of the effect	O: Lack of a quantitative evaluation of the effect
164	152	Wong AKC et al.	Effects of mHealth on Promoting Self-care Health Management Among Older Adults in the Community		2020	https://aging.networkofcare.org/sanmateo/CommunityResources/ClinicalTrials/Detail/NCT03878212?keyword=%22Mhealth%22		Publication type	PT: Review, grey literature, conference proceedings and unpublished or retracted material
165	153	Wong AKC, Wong FKY, Chow KKS, Wong SM, Bayuo J, Ho AKY	Effect of a Mobile Health Application With Nurse Support on Quality of Life Among Community-Dwelling Older Adults in Hong Kong: A Randomized Clinical Trial.	JAMA Network Open	2022	10.1001/jamanetworkopen.2022.41137	36350651	No extensive data processing / automation	I: Tools without extensive data processing and automation features
166	154	Woodend AK, Sherrard H, Fraser M, Stuewe L, Cheung T, Struthers C	Telehome monitoring in patients with cardiac disease who are at high risk of readmission.	Heart & Lung	2008	10.1016/j.hrtlng.2007.04.004	18206525	No extensive data processing / automation	I: Tools without extensive data processing and automation features
167	154	Yang WC, Wang HK, Wu RM, Lo CS, Lin KH	Home-based virtual reality balance training and conventional balance training in Parkinson's disease: A randomized controlled trial.	Journal of the Formosan Medical Association	2016	10.1016/j.jfma.2015.07.012	26279172	Included	Included
168	155	Yokota, T; Fukushima, A; (...); Tsutsui, H	The AppCare-HF randomized clinical trial: a feasibility study of a novel self-care support mobile app for individuals with chronic heart failure	EUROPEAN HEART JOURNAL - DIGITAL HEALTH	2023	10.1093/ehjdh/ztad032	37538146	Lack of inclusion criteria	P: Lack of Old Subjects
169	156	Yun YH, Kang E, Cho YM, Park SM, Kim YJ, Lee HY, Kim KH, Lee K, Koo HY, Kim S, Rhee Y, Lee J, Min JH, Sim JA	Efficacy of an Electronic Health Management Program for Patients With Cardiovascular Risk: Randomized Controlled Trial.	Journal of Medical Internet Research	2020	10.2196/15057	32012053	Lack of inclusion criteria	P: Lack of Old Subjects
170	157	Zhou W, Chen M, Yuan J, Sun Y	Welltang - A smart phone-based diabetes management application - Improves blood glucose control in Chinese people with diabetes.	Diabetes Research & Clinical Practice	2016	10.1016/j.diabres.2016.03.018	27321324	Lack of inclusion criteria	P: Lack of Old Subjects

## Sheet: Foglio2
Authors
Giesbrecht E, Miller WC
Quenel-Tueux N Allam V Desroches M Duguey-Cachet O Fillatreau C Beaufrere P Trezeguet V Cassauba S Portolan N Caubet C> Rodrigues J Saint-Upery N Gourgues A Oukhemanou C Savino F Maurel M Burbaud T Jacques M Lamurey D Buyse P-E Volpato-Coilier M Michardiere E Hoppe S
Dorsch MP Farris KB Hummel SL Koelling TM
Klocek M Brzozowska-Kiszka M Rajzer M Kawecka-Jaszcz K
Blair CK Harding E Wiggins C Kang H Schwartz M Tarnower A Du R Kinney AY
Park YH Lee JI Lee JY Cheong IY Hwang JH Seo SI Lee KH Yoo JS Chung SH So Y
Radini D Apuzzo GM Stellato K Sola G Delli Quadri N Fragiacomo E Di Lenarda A
van Doorn-van Atten MN de Groot LCPGM de Vries JHM Haveman-Nies A
Jonsdottir J Perini G Ascolese A Bowman T Montesano A Lawo M Bertoni R
Wong AKC et al.
Adie K Schofield C Berrow M Wingham J Humfryes J Pritchard C James M Allison R
Not Available
Mézière Anthony, Oubaya N Michel-Pellegrino V Boudin B Neau M Robert H Cara I Salgado Sanchez L Baloul S Piette F Pautas E Picou Y Curtis V Schonheit C Canou&iuml;-Poitrine F Moreau C
Not Available
Shake MC Crandall KJ Mathews RP Falls DG Dispennette AK
Papadopoulos C Castro N Nigath A Davidson R Faulkes N Menicatti R Khaliq AA Recchiuto C Battistuzzi L Randhawa G Merton L Kanoria S Chong NY Kamide H Hewson D Sgorbissa A
Radhakrishnan K Julien C Baranowski T O'Hair M Lee G Sagna De Main A Allen C Viswanathan B Thomaz E Kim M
Isernia S Di Tella S Pagliari C Jonsdottir J Castiglioni C Gindri P Salza M Gramigna C Palumbo G Molteni F Baglio F
Lacraru AE Busnatu SS Pana MA Olteanu G Serbanoiu L Gand K Schlieter H Kyriazakos S Ceban O Andrei CL Sinescu CJ
Lim J
Shirazi F Nasab NZ Jaberi A
Fleisher JE Hess SP Klostermann EC Lee J Myrick E Mitchem D Niemet C Woo K Sennott BJ Sanghvi M Witek N Beck JC Wilkinson JR Ouyang B Hall DA Chodosh J
Wong AKC Wong FKY Chow KKS Wong SM Bayuo J Ho AKY
Fan CC Choy CS Huang CM Chih PS Lee CC Lin FH Guo JL
Schmitter-Edgecombe M Brown K Luna C Chilton R Sumida CA Holder L Cook D
Sahlin D Rezanezad B Edvinsson ML Bachus E Melander O Gerward S
Gomes LA Gregorio MJ Iakovleva TA Sousa RD Bessant J Oliveira P Branco JC Canhao H Rodrigues AM
Ozen S Senlikci HB Guzel S Yemisci OU
De Luca R Torrisi M Bramanti A Maggio MG Anchesi S Andaloro A Caliri S De Cola MC Calabro RS
Bravo-Escobar R Gonzalez-Represas A Gomez-Gonzalez AM Heredia-Torres A
Rozevink SG van der Sluis CK Garzo A Keller T Hijmans JM
Liang HY Hann Lin L Yu Chang C Mei Wu F Yu S
Sapp JA Gillis AM AbdelWahab A Nault I Nery PB Healey JS Raj SR Lockwood E Sterns LD Sears SF Wells GA Yee R Philippon F Tang A Parkash R
Torpil B Sahin S Pekcetin S Uyanik M
Dillon K Prapavessis H
Gong E Baptista S Russell A Scuffham P Riddell M Speight J Bird D Williams E Lotfaliany M Oldenburg B
Chiang SL Shen CL Chen LC Lo YP Lin CH Lin CH
Lakhani A Martin K Gray L Mallison J Grimbeek P Hollins I Mackareth C
Jiang Y Liu F Guo J Sun P Chen Z Li J Cai L Zhao H Gao P Ding Z Wu X
Persson HL Lyth J Lind L
Persell SD Peprah YA Lipiszko D Lee JY Li JJ Ciolino JD Karmali KN Sato H
Hassett L van den Berg M Lindley RI Crotty M McCluskey A van der Ploeg HP Smith ST Schurr K Howard K Hackett ML Killington M Bongers B Togher L Treacy D Dorsch S Wong S Scrivener K Chagpar S Weber H Pinheiro M Heritier S Sherrington C
Gamito P Oliveira J Alves C Santos N Coelho C Brito R
Yun YH Kang E Cho YM Park SM Kim YJ Lee HY Kim KH Lee K Koo HY Kim S Rhee Y Lee J Min JH Sim JA
Chen HW Ferrando A White MG Dennis RA Xie J Pauly M Park S Bartter T Dunn MA Ruiz-Margain A Kim WR Duarte-Rojo A
Burdea GC Grampurohit N Kim N Polistico K Kadaru A Pollack S Oh-Park M Barrett AM Kaplan E Masmela J Nori P
Tung EL Abramsohn EM Boyd K Makelarski JA Beiser DG Chou C Huang ES Ozik J Kaligotla C Lindau ST
Tunur T DeBlois A Yates-Horton E Rickford K Columna LA
Schoon Y Bongers KTJ Olde Rikkert MGM
Kao CW Chen TY Cheng SM Lin WS Chang YC
Boer L Bischoff E van der Heijden M Lucas P Akkermans R Vercoulen J Heijdra Y Assendelft W Schermer T
Giesbrecht EM Miller WC
Gustavell T Sundberg K Segersvard R Wengstrom Y Langius-Eklof A
Lazarou I Stavropoulos TG Meditskos G Andreadis S Kompatsiaris IY Tsolaki M
Ji W Kwon H Lee S Kim S Hong JS Park YR Kim HR Lee JC Jung EJ Kim D Choi CM
Kroenke K Baye F Lourens SG Evans E Weitlauf S McCalley S Porter B Matthias MS Bair MJ
Micarelli A Viziano A Micarelli B Augimeri I Alessandrini M
Niki K Okamoto Y Maeda I Mori I Ishii R Matsuda Y Takagi T Uejima E
Benham S Kang M Grampurohit N
Mousa AY Broce M Monnett S Davis E McKee B Lucas BD
Pekmezaris R Nouryan CN Schwartz R Castillo S Makaryus AN Ahern D Akerman MB Lesser ML Bauer L Murray L Pecinka K Zeltser R Zhang M DiMarzio P
Bohingamu Mudiyanselage S Stevens J Watts JJ Toscano J Kotowicz MA Steinfort CL Bell J Byrnes J Bruce S Carter S Hunter C Barrand C Hayles R
van Doorn-van Atten MN Haveman-Nies A van Bakel MM Ferry M Franco M de Groot LCPGM de Vries JHM
Valdivieso B Garcia-Sempere A Sanfelix-Gimeno G Faubel R Librero J Soriano E Peiro S
Rodrigues EV Gallo LH Guimaraes ATB Melo Filho J Luna BC Gomes ARS
Warren R Carlisle K Mihala G Scuffham PA
Vieira A Melo C Machado J Gabriel J
Monteiro-Junior RS Figueiredo LFDS Maciel-Pinheiro PT Abud ELR Engedal K Barca ML Nascimento OJM Laks J Deslandes AC
Baron JS Hirani SP Newman SP
Jung H Lee JE
Jang IY Kim HR Lee E Jung HW Park H Cheon SH Lee YS Park YR
Franke KJ Domanski U Schroeder M Jansen V Artmann F Weber U Ettler R Nilius G
Vianello A Fusello M Gubian L Rinaldo C Dario C Concas A Saccavini C Battistella L Pellizzon G Zanardi G Mancin S
Vorrink SN Kort HS Troosters T Zanen P Lammers JJ
Zhou W Chen M Yuan J Sun Y
Chatwin M Hawkins G Panicchia L Woods A Hanak A Lucas R Baker E Ramhamdany E Mann B Riley J Cowie MR Simonds AK
Shin JH Kim MY Lee JY Jeon YJ Kim S Lee S Seo B Choi Y
Govercin M Meyer S Schellenbach M Steinhagen-Thiessen E Weiss B Haesner M
Ginis P Nieuwboer A Dorfman M Ferrari A Gazit E Canning CG Rocchi L Chiari L Hausdorff JM Mirelman A
Crowley MJ Edelman D McAndrew AT Kistler S Danus S Webb JA Zanga J Sanders LL Coffman CJ Jackson GL Bosworth HB
Yang WC Wang HK Wu RM Lo CS Lin KH
Ammenwerth E Woess S Baumgartner C Fetz B van der Heidt A Kastner P Modre-Osprian R Welte S Poelzl G
Smolis-Bak E Dabrowski R Piotrowicz E Chwyczko T Dobraszkiewicz-Wasilewska B Kowalik I Kazimierska B Jedrzejczyk B Smolis R Gepner K Maciag A Sterlinski M Szwed H
Nicolucci A Cercone S Chiriatti A Muscas F Gensini G
Linder SM Rosenfeldt AB Bay RC Sahu K Wolf SL Alberts JL
Meldrum D Herdman S Vance R Murray D Malone K Duffy D Glennon A McConn-Walsh R
McDowell JE McClean S FitzGibbon F Tate S
Piotrowicz E Zielinski T Bodalski R Rywik T Dobraszkiewicz-Wasilewska B Sobieszczanska-Malek M Stepnowska M Przybylski A Browarek A Szumowski L Piotrowski W Piotrowicz R
Paneroni M Colombo F Papalia A Colitta A Borghi G Saleri M Cabiaglia A Azzalini E Vitacca M
Piotrowicz E Stepnowska M Leszczynska-Iwanicka K Piotrowska D Kowalska M Tylka J Piotrowski W Piotrowicz R
Evangelista LS Lee JA Moore AA Motie M Ghasemzadeh H Sarrafzadeh M Mangione CM
Villani A Malfatto G Compare A Della Rosa F Bellardita L Branzi G Molinari E Parati G
Piga M Tradori I Pani D Barabino G Dessi A Raffo L Mathieu A
Blum K Gottlieb SS
Emme C Mortensen EL Rydahl-Hansen S Ostergaard B Svarre Jakobsen A Schou L Phanareth K
Hirani SP Beynon M Cartwright M Rixon L Doll H Henderson C Bardsley M Steventon A Knapp M Rogers A Bower P Sanders C Fitzpatrick R Hendy J Newman SP
Hoban MB Fedor M Reeder S Chernick M
Cartwright M Hirani SP Rixon L Beynon M Doll H Bower P Bardsley M Steventon A Knapp M Henderson C Rogers A Sanders C Fitzpatrick R Barlow J Newman SP
Pecina JL Hanson GJ Van Houten H Takahashi PY
Jodar-Sanchez F Ortega F Parra C Gomez-Suarez C Jordan A Perez P Bonachela P Leal S Barrot E
Kim J Kim S Kim HC Kim KH Yang SC Lee CT Kong HJ Lee K
Antoniades NC Rochford PD Pretto JJ Pierce RJ Gogler J Steinkrug J Sharpe K McDonald CF
Wakefield BJ Holman JE Ray A Scherubel M Adams MR Hills SL Rosenthal GE
Logan AG Irvine MJ McIsaac WJ Tisler A Rossos PG Easty A Feig DS Cafazzo JA
Ruehlman LS Karoly P Enders C
Hazenberg CE Bus SA Kottink AI Bouwmans CA Schonbach-Spraul AM van Baal SG
Berman SJ Wada C Minatodani D Halliday T Miyamoto R Lindo J Jordan PJ
Domingo M Lupon J Gonzalez B Crespo E Lopez R Ramos A Urrutia A Pera G Verdu JM Bayes-Genis A
Bujnowska-Fedak MM Puchala E Steciwko A
Konstam V Gregory D Chen J Weintraub A Patel A Levine D Venesy D Perry K Delano C Konstam MA
Sicotte C Pare G Morin S Potvin J Moreault MP
Lewis KE Annandale JA Warm DL Hurlin C Lewis MJ Lewis L
Ramaekers BL Janssen-Boyne JJ Gorgels AP Vrijhoef HJ
Dar O Riley J Chapman C Dubrey SW Morris S Rosen SD Roughton M Cowie MR
Madsen LB Kirkegaard P Pedersen EB
Antonicelli R Testarmata P Spazzafumo L Gagliardi C Bilo G Valentini M Olivieri F Parati G
Trappenburg JC Niesink A de Weert-van Oene GH van der Zeijden H van Snippenburg R Peters A Lammers JW Schrijvers AJ
Schwarz KA Mion LC Hudock D Litman G
Brownsell S Blackburn S Hawley MS
Woodend AK Sherrard H Fraser M Stuewe L Cheung T Struthers C
Giallauria F Lucci R Pilerci F De Lorenzo A Manakos A Psaroudaki M Dagostino M Vitelli A Maresca L Del Forno D Vigorito C
Barnason S Zimmerman L Nieveen J Hertzog M
Hopp F Woodbridge P Subramanian U Copeland L Smith D Lowery J
Chan WM Woo J Hui E Lau WW Lai JC Lee D
de Lusignan S Wells S Johnson P Meredith K Leatham E
van Leer E Pfister RC Zhou X
De Cola MC De Luca R Bramanti A Berte F Bramanti P Calabro RS
Cui, Mei; Zhao, Dan; Wang, Hong; Zhu, Yuqin; Wang, Zhen
Costa, Liliana Vale; Veloso, Ana Isabel; Loizou, Michael; Arnab, Sylvester
Loveys, Kate; Sagar, Mark; Pickering, Isabella; Broadbent, Elizabeth
Lee, Minyoung; Son, Jaebum; Kim, Jungjin; Yoon, BumChul
Darnall, Beth D.; Krishnamurthy, Parthasarathy; Tsuei, Jeannette; Minor, Jorge D.
Blaney, Caitlin; Hitchon, Carol A.; Marrie, Ruth Ann; Mackenzie, Corey; Holens, Pamela; El-Gabalawy, Renee
Gschwind, Yves J.; Eichberg, Sabine; Ejupi, Andreas; de Rosario, Helios; Kroll, Michael; Marston, Hannah R.; Drobics, Mario; Annegarn, Janneke; Wieching, Rainer; Lord, Stephen R.; Aal, Konstantin; Vaziri, Daryoush; Woodbury, Ashley; Fink, Dennis; Delbaere, Kim
Chumbler, NR; Mann, WC; Wu, S; Schmid, A; Kobb, R
Heiney, Sue P.; Donevant, Sara B.; Adams, Swann Arp; Parker, Pearman D.; Chen, Hongtu; Levkoff, Sue
Maresca, Giuseppa; De Cola, Maria C.; Caliri, Santina; De Luca, Rosaria; Manuli, Alfredo; Scarcella, Ileana; Silvestri, Giuseppe; Bramanti, Placido; Torrisi, Michele; Calabro, Rocco S.; Bramanti, Alessia
Acosta, Christian O. (55481012400); Palacio, Ramón R. (56000822700); Cortez, Joaquín (14625984900); Echeverría, Sonia B. (57213198372); Rodríguez-Fórtiz, María José (57192957038)
Seok, Jo Woon (57343741100); Kwon, Yu-Jin (57188592099); Lee, Hyangkyu (7501480638)
Maguire, Roma (15077262300); Connaghan, John (6506448050); Arber, Anne (6603558189); Klepacz, Naomi (57194756799); Blyth, Kevin G. (8921989700); McPhelim, John (26030532700); Murray, Paul (57220790172); Rupani, Hitasha (57174080500); Chauhan, Anoop (57226265197); Williams, Peter (7404956905); McNaughton, Laura (57219834714); Woods, Kirstie (57219921385); Moylan, Anne (57202775425)
Chen, Shu-Chuan (57195327221); Moyle, Wendy (7004565924); Jones, Cindy (7408261843); Petsky, Helen (12445981400)
Riaz, Waleed (57193527648); Khan, Zain Yar (57192211750); Jawaid, Ali (23501911200); Shahid, Suleman (23398723200)
Dasgupta, Dipanwita (56347948500); Johnson, Reid A. (55557997900); Chaudhry, Beenish (57193058701); Reeves, Kimberly G. (57193072330); Willaert, Patty (56347224300); Chawla, Nitesh V. (35077581400)
Mostajeran F Krzikawski J Steinicke F Kuhn S
Tobis S Piasek-Skupna J Suwalska A
Minyoung Lee , Jaebum Son et al
Gustavo Duque, Derek Boersma, Griselda Loza-Diaz, Sanobar Hassan, Hamlet Suarez, Dario Geisinger, Pushpa Suriyaarachchi, Anita Sharma, Oddom Demontiero
Sara Benham, Lilian Trinh, Kathryn Kropinski & Namrata Grampurohit
Li-Ting Wang
Pinnock Hilary et al.
Park, EA; Jung, AR and Lee, KA
Wei, KS; Ibrahim, NE; (...); Gaggin, HK
Liljeroos M, Arkkukangas M, Strömberg A.
Yokota, T; Fukushima, A; (...); Tsutsui, H
Bruijnes, M; Kesteloo, M and Brinkman, WP
Gileno Melo, Jose Robertto Zaffalon Junior, Jamile BP Lopes, Natália A C Duarte, Deise A P Oliveira, Leonardo P Rezende, Pedro Augusto, Luanda C Grecco, Veronica Cimolin, Claudia Oliveira,
Fidan, O., Kiloatar, H., Colak, E., & Oskay, D.
Kohlbrenner D, Kuhn M, Kläy A, Sievi NA, Muszynski M, Ivankay A, Gross CS, Asisof A, Brunschwiler T, Clarenbach CF
Ge Y, Zhao W, Zhang L, Zhao X, Shu X, Li J, Qiao L, Liu Y, Wang H
Bajdek N, Latham NK, Dishaw M, Farrell S, Shang YV, Pencina KM, Valderrábano R, McAlevey M, Dixon R, Williams A, Hachen N, Reid KF
Kim DR, Lai TF, Sung M, Jang M, Shin YK, Ra YJ, Liao Y, Park JH, Shin MJ
Gosetto L, Guebey J, Lovis C, Anghel I, Cioara T
Asada T, Tanaka M, Araki W, Jon Lebowitz A, Kakuma T
Sturnieks DL, Hicks C, Smith N, Ratanapongleka M, Menant J, Turner J, Lo J, Chaplin C, Garcia J, Valenzuela MJ, Delbaere K, Herbert RD, Sherrington C, Toson B, Lord SR
Stara V, Rampioni M, Moșoi AA, Kristaly DM, Moraru SA, Paciaroni L, Paolini S, Raccichini A, Felici E, Cucchieri G, Antognoli L, Millevolte A, Antici M, di Rosa M
Warinee Sangprapai, Phaksachiphon Khanthong, Chaiyawat Namboonlue, Kotchakorn Jetinai
Kwan RYC, Liu J, Sin OSK, Fong KNK, Qin J, Wong JCY, Lai C
de Araujo CC, Brito LGO, Marques AA, Juliato CRT
